# Supplementary material for: Cranial anatomy of Emeroleter levis and the phylogeny of Nycteroleteridae
Source: PLoS One. 2024 Apr 29;19(4):e0298216. doi: 10.1371/journal.pone.0298216 (PMC11057731; doi:10.1371/journal.pone.0298216)
Supplement: S1 File — (NEX) [file pone.0298216.s001.nex]

#NEXUS
[written Tue Aug 30 15:21:57 ADT 2022 by Mesquite  version 3.40 (build 877) at Marks-MacBook-Pro-2.local/192.168.2.24]

BEGIN TAXA;
	TITLE Taxa;
	DIMENSIONS NTAX=50;
	TAXLABELS
		Seymouria Limnoscelis Orobates Edaphosaurus Ianthasaurus Cotylorhynchus Eothyris Oedaleops Eocasea Archaeothyris Archaeovenator Mycterosaurus_ Captorhinus Rhiodenticulatus Paleothyris Petrolacosaurus Youngina Acerosodontosaurus Protorothyris Araeoscelis Mesosaurus Milleretta Australothyris Microleter Nyctiphruretus Macroleter Bradysaurus Pareiasuchus Scutosaurus Procolophon Owenetta Barasaurus Bashkyroleter_mesensis Bashkyroleter_bashkyricus Nycteroleter Emeroleter Rhipaeosaurus Lanthanosuchus Acleistorhinus Feeserpeton Colobomycter_pholeter Colobomycter_vaughni Carbonodraco_lundi Delorhynchus_cifellii Karutia_fortunata Abyssomedon Eudibamus Belebey Erpetonyx Bolosaurus_ 
	;

END;


BEGIN CHARACTERS;
	TITLE  Emeroleter_CT_matrix;
	DIMENSIONS  NCHAR=190;
	FORMAT DATATYPE = STANDARD GAP = - MISSING = ? SYMBOLS = "  0 1 2 3 4 5 6 7 8 9 A B C D E F G H J K M N P Q R S T U V W X Y Z";
	CHARSTATELABELS 
		1 narial_shelf /  absent present,
		2 narial_shelf_composition /  found_on_the_nasal found_on_the_nasal_and_maxilla,
		3 'Prefrontal-postfrontal contact in dorsal view' /  present absent,
		4 'frontal contribution to orbit (if prefrontal-postfrontal contact absent)' /  narrow broad,
		5 'frontal lateral lappet (7)' /  absent present,
		6 pineal_foramen_position /  in_the_middle_of_the_body_of_the_parietal displaced_posteriorly displaced_anteriorly,
		7 postparietal /  present absent,
		8 postparietal_number /  paired median,
		9 postparietal_size /  large small,
		10 postparietal_position /  'dorsally exposed, integrated into skull table' occipital,
		11 'prefrontal-palatal contact' /  absent present,
		12 'strength of prefrontal-palatal contact' /  narrow_and_acuminate 'strong, with sutural base',
		13 prefrontal_medial_flange /  narrow wide,
		14 prefrontal_orbital_spur /  absent present,
		15 lacrimal_narial_contact /  present absent,
		16 foramen_orbitonasale /  absent present,
		17 foramen_orbitonasale_contributing_elements_ /  represented_by_a_medial_indentation_on_the_lacrimal_and_a_dorsal_indentation_on_the_palatine 'enclosed between prefrontal, lacrimal and palatine',
		18 jugal_anterior_process /  does_not_extend_to_anterior_orbital_rim extends_at_least_to_level_of_anterior_orbital_rim,
		19 Jugal_suborbital_ramus /  dorsoventrally_broad slender_or_reduced_with_no_dorsoventral_extension,
		20 Jugal_contribution_to_temporal_region_of_skull_roof /  present absent,
		21 Postorbital_posterior_process,
		22 'po-st contact' /  present absent,
		23 skull_roof_corner /  formed_by_tabular formed_mostly_by_supratemporal formed_by_parietal_and_small_supratemporal_or_parietal_alone,
		24 tabular /  present absent,
		25 tabular_size /  part_of_skull_table largely_occipital,
		26 supratemporal /  present absent,
		27 supratemporal_size /  large small,
		28 exposition_of_the_narial_opening /  lateral anterior,
		29 maxilla_antdor_process /  absent present,
		30 ant_lat_max_foramen_size /  equal_in_size_to_other_maxillary_foramina much_larger_than_other_foramina,
		31 'max-quadratojugal contact' /  in_contact separated,
		32 Suture_between_jugal_and_maxilla /  'straight, jugal thins out smoothly towards anterior direction' '?stepped?, anterior most tip of jugal very narrow but expands broadly posteriorly along with a dramatic thinning of the posterior process of the maxilla',
		33 contact_between_maxilla_and_prefrontal /  absent present,
		34 contribution_of_maxilla_to_naris /  'maxilla is either excluded from naris or forms only its ventral/posterior edge' maxilla_extends_also_to_the_posterodorsal_margin_of_naris,
		35 heterodont_dentition_on_max /  present absent,
		36 heterodont_dentition_on_dentary /  present absent,
		37 #_of_enlarged_teeth_on_max /  one_tooth one_or_more_teeth,
		38 'sq-PTF contact' /  separated in_contact,
		39 quadratojugal_shape /  does_not_reach_beyond_the_level_of_the_ventral_orbital_margin extends_dorsally_beyond_the_level_of_ventral_orbital_margin,
		40 quadratojugal_ant._extent /  reaches_posterior_border_of_orbit does_not_reach_level_of_posterior_border_of_orbit,
		41 quadratojugal_ornamentation /  confluent_with_the_cheek_and_not_ornate_in_any_manner 'ornamented, dermal protuberances project from its surface',
		42 upper_temporal_opening /  absent present,
		43 lower_temporal_opening /  absent present,
		44 lower_fenestra_or_emargination /  'bounded ventrally, forming a fenestra' 'unbounded ventrally, forming an emargination',
		45 'l. temp. opening/po contribution (20)' /  present absent,
		46 'l. temp. opening/qj contribution (16)' /  absent present,
		47 skull_posterior_region_ventral_margin /  expanded_below_ventral_extent_of_maxilla rectilinear emarginated,
		48 quadrate_lateral_exposure /  covered_by_squamosal_and_quadratojugal not_covered,
		49 quadrate_anterior_process /  extends_anteriorly_for_at_least_50%_the_length_of_the_quadrate_ramus extends_anteriorly_for_less_than_50%_the_length_of_the_quadrate_ramus,
		50 quadrate_condyle_shape /  'strongly convex, anteroposteriorly longer than they are wide' 'nearly flat, anteroposteriorly shorter than they are wide',
		51 jaw_articulation_position /  posterior_to_occiput even_with_occiput anterior_to_occiput,
		52 po_extension_of_orbit /  absent present,
		53 dermal_sculpturing /  absent present,
		54 circumorbital_bumps /  no_distinctive_ornamentation circumorbital_tubercles,
		55 dorsal_dermal_ossifications /  absent present,
		56 posterior_skull_margin_form /  roughly_straight 'with a single, median embayment' embayed_bilaterally,
		57 Temporal_notch /  present absent,
		58 Temporal_depression /  restricted_to_the_posterior_half_of_the_cheek closely_approaches_the_orbital_margin,
		59 'interpterygoid/palatine relation' /  reaches_beyond_posterior_border_of_palatine reaches_level_of_palatine_or_less,
		60 interpterygoid_vacuity_shape /  acuminate rounded,
		61 choana_orientation /  'parallel to maxilla, palatine forms its posterior edge only' 'curved posteromedially, palatine forms its posterior and part of its lateral edge',
		62 vomerian_alar_flange /  absent present,
		63 pterygoid_arcuate_flange /  present absent,
		64 'cranio-quadrate space' /  'small, quadrate ramus of pterygoid and paraoccipital process of opisthotic converge posterolaterally' 'large, quadrate ramus of pterygoid and paraoccipital process of opisthotic are parallel to each other',
		65 pterygoid_anterior_extent /  reaches_level_of_posterior_end_of_choana posterior_to_choana,
		66 tr._fl._size /  'large, approaches cheek, a noticeable lateral projection' 'small, does not approach cheek',
		67 transverse_flange_orientation /  directed_posterolaterally_or_transversely directed_anterolaterally directed_anteriorly,
		68 transverse_flange_teeth /  present absent,
		69 transverse_flange_teeth_type /  'shagreen of very small teeth, no ventral ridge' 'single row of large teeth, no ventral ridge' 'single row of large teeth, with a shagreen of very small teeth, no ventral ridge',
		70 dentition_on_quadrate_flange_of_pterygoid /  absent present,
		71 'quad.ram.pterygoid prox. shape (29)' /  merges_smoothly_into_transverse_flange_without_distinctive_excavation deep_excavation_on_posterolateral_surface,
		72 quadrate_ramus_and_transverse_flange_relationship /  not_continuous_with_transverse_flange 'continuous with transverse flange, forming a ridge',
		73 pterygoid_pocket /  absent present,
		74 ectopterygoid /  present absent,
		75 ectopterygoid_teeth /  present absent,
		76 ectoptergoid_cont._to_trans._flange /  'distal to transverse flange, does not contribute to lateral portion of flange' makes_contact_with_lateral_portion_of_transverse_flange,
		77 suborbital_opening /  absent present,
		78 basicranial_articulation_mobility /  'kinetic/synovial' 'sutured and/or immobile',
		79 'basicranial articulation (36)' /  restricted_to_anterolateral_margin_of_the_parasphenoid extends_over_much_of_length_of_main_body_of_parasphenoi,
		80 parasphenoid_pockets /  present absent,
		81 #_of_parasphenoid_pockets /  a_single_median_pocket two_pockets,
		82 parasphenoid_wings /  'present, parasphenoid broader posteriorly than long' 'absent, parasphenoid narrower posteriorly than long',
		83 cultriform_process /  present absent,
		84 cultriform_process_length /  longer_than_the_body_of_the_parasphenoid shorter_than_the_body_of_the_parasphenoid,
		85 parasphenoid_teeth /  absent present,
		86 parasphenoid_teeth_organization /  in_rows as_a_shagreen,
		87 supraoccipital_form /  'plate-like, with no sagittal crest ' 'constricted at midline, forming sagittal crest' 'plate-like, with a saggital crest',
		88 paroccipital_process /  vertically_broad anteroposteriorly_expanded narrow 'tubular, composed of opisthotic',
		89 'paroccipital process orientation ? (44)' /  directed_primarily_laterally 'oriented obliquely, at an angle of at least 45 degrees from the horizontal plane of the skull',
		90 'pop-skull roof contact' /  absent present,
		91 otic_trough /  absent present,
		92 inner_ear_medial_wall /  unossified ossified_with_acoustic_nerve_foramina,
		93 'post-temporal opening' /  absent present,
		94 'post-temporal opening size' /  'small, diameter less than the diameter of foramen magnum' 'large, diameter at least equal to foramen magnum',
		95 'basisph-basiocc contact' /  present absent,
		96 bo_condyle_shape /  transversely_broad reniform_to_circular,
		97 'basioccipital/parasph. ventral exp(37)' /  contributes_extensively_to_ventral_surface_of_the_braincase restricted_to_condylar_region,
		98 ventral_braincase_tubera /  absent present,
		99 ventral_braincase_tubera_location /  restricted_to_basioccipital very_large_and_restricted_to_basisphenoid,
		100 exoccipital_lateral_flange /  absent present,
		101 stapes_morphology /  robust slender,
		102 stapedial_dorsal_process /  ossified unossified,
		103 marginal_dentition /  single_cusp two_to_seven_cusps more_than_seven_cusps,
		104 paired_surangular_foramina,
		105 foramen_intermandibularis /  an_anterior_symphysial_foramen an_anterior_symphysial_foramen_and_a_posterior_foramen,
		106 posterior_intermandibular_foramen_position /  _anterior_to_coronoid_process posterior_to_or_at_level_of_coronoid_process,
		107 meckelian_fossa_orientation /  faces_mediodorsally faces_dorsally,
		108 fossa_meckelii /  'long, occupies at least 25% of lower jaw length' 'short, occupies less than 25% of lower jaw length',
		109 surangular_length,
		110 surangular_accessory_shelf,
		111 coronoid_number,
		112 prearticular_length,
		113 retroarticular_process,
		114 retroarticular_process_size,
		115 retroarticular_process_form,
		116 articular_lateral_shelf,
		117 coronoid_process_size,
		118 coronoid_process_makeup,
		119 splenial,
		120 presacral_vertebral_count /  more_than_20 20_or_less,
		121 axial_centrum_orientation,
		122 atlantal_epipophysis_Modest_1999,
		123 axial_intercentrum,
		124 'atlas pc-axial ic fusion',
		125 trunk_neural_arches /  swollen narrow,
		126 anterior_pc_ventral_surface /  uniform 'bearing an excavation on either side of the midline, coupled with a flattened median crest between them',
		127 sacral_vertebral_number /  1 2 3_or_more,
		128 sacral_rib_overlap /  broad_with_narrow_gap_between_ribs small_or_absent_with_wide_gap_between_ribs,
		129 caudal_tr_processes_vs_ribs /  present_only_on_a_few_anterior_caudals present_on_at_least_13_caudals,
		130 caudal_ribs_form /  elongate_and_extend_posteriorly_to_the_end_of_the_next_vertebra curve_posteriorly_but_do_not_extend_to_the_end_of_the_next_vertebrae 'straight, with no posterior curvature',
		131 caudal_hemal_arches,
		132 interclavicle_morphology /  'diamond-shaped' 'T-shaped, with long, slender lateral processes',
		133 'interclavicle-clavicle contact' /  _ventral_sutural_area anteriorly_directed_groove,
		134 cleithrum /  present ausent,
		135 cleithrum_relation_to_scapula /  caps_scapula_anterodorsally does_not_cap_scapula_at_all,
		136 scapula_shape /  broad_and_low narrow_and_high,
		137 supraglenoid_foramen /  present absent,
		138 glenoid_morphology /  helical bipartite,
		139 acromion /  absent present,
		140 sternum_mineralization /  yes no,
		141 supinator_process_orientation /  strongly_angled_relative_to_shaft parallel_to_shaft,
		142 parallel_supinator_process_form /  separated_from_it_by_a_groove not_separated_from_shaft,
		143 ectepicondylar_morphology /  only_groove_present groove_and_foramen_present only_foramen_present both_absent,
		144 entepicondylar_foramen /  present absent_or_not_fully_enclosed,
		145 humerus_morphology /  with_robust_heads_and_a_short_shaft 'short and robust, without a distinct shaft' slender_with_long_shaft,
		146 olecranon_process /  present absent,
		147 olecranon_process_size /  'large, with articular facet of ulna facing medially' 'small, with articular facet of ulna facing proximally',
		148 manual_phalangeal_formula /  2_3_4_5_3 2_3_4_4_3 2_3_3_3_3_or_less,
		149 iliac_dorsolateral_shelf /  absent present,
		150 iliac_blade /  'low, with long posterodorsal process that extends beyond the posterior edge of the iliac body' 'dorsally expanded, distally flaring, the posterodorsal process does not extended beyond the posterior edge of the iliac body',
		151 acetabular_buttress /  'small, overhangs acetabulum only moderately' 'large, overhangs acetabulum strongly',
		152 'femoral oblique ventral ridge (adductor crest)' /  present absent,
		153 femoral_proximal_articulation /  anteroposteriorly_long round,
		154 femur_greater_trochanter /  absent present_on_posterior_edge_of_femur,
		155 femoral_shaft /  short_and_broad long_and_slender,
		156 astragalus /  absent present,
		157 astragalus_composition /  'incorporates incompletely fused tibiale, intermedium, and perhaps centrale 4' without_traces_of_compound_origin,
		158 'tibio-astragalar joint' /  flat tibial_ridge_fits_into_astragalar_groove,
		159 astragalus_and_calcaneum /  separate sutured_or_fused,
		160 medial_centrale_pedis /  present absent,
		161 distal_tarsal_number /  five four_or_less,
		162 metapodials /  not_overlapping overlapping,
		163 pedal_phalangeal_formula /  2_3_4_5_4 2_3_4_4_3 2_3_3_4_3_or_less,
		164 metatarsal_ratios /  at_least_0.5 less_than_0.5,
		165 num._of_maxillary_teeth /  '0-15' '16-30' more_than_30,
		166 num._of_premaxillary_teeth /  '0-3' '4-6' more_than_6,
		167 Single_enlarged_anterior_vomerine_tooth /  absent present,
		168 Bulbousness_of_marginal_dentition /  absent present,
		169 LTF_morphology /  narrow_dorsoventrally tall_dorsoventrally,
		170 Postorbital_morphology /  'Small, occupies approximately one-third of dorsal orbit rim, not transversely broad, and has approximately flat or convex dorsolateral surface' 'dorsolateral surface concave (recessed between orbit and temporal fenestra)' long_and_broad_forming_prominent_supraorbital_shelf strongly_recessed_posterolateral_surface_forming_anterior_part_of_fossa_around_temporal_fenestra,
		171 Postorbital_bar_thickness /  broad narrow,
		172 Squamosal_contribution_to_lower_temporal_bar /  absent present,
		173 Snout_shape /  wider_than_tall taller_than_wide,
		174 Maxilla_overhangs_tooth_row /  absent present,
		175 Frontal_anterior_process_length /  short long very_long,
		176 Posterior_dorsal_neural_spine_orientation /  approximately_vertical posteriormost_one_or_two_dorsal_neural_spines_anterodorsally_inclined several_posterior_neural_spines_anterodorsally_inclined strongly_posteriorly_inclined,
		177 Premaxilla_contribution_to_lower_margin_of_external_naris_in_lateral_v /  nearly_half_of_the_margin_or_more minimal_or_absent,
		178 Greatly_enlarged_tooth_on_premaxilla /  absent present,
		179 septomaxilla /  curled_in_external_naris_ forming_a_sagittal_wall_that_contacts_nasal 'forming a sagittal wall, no nasal contact' 'splint-like, confluent with skull roof, no sagittal wall' absent,
		180 snout_length /  long medium short very_short,
		181 fluting_on_upper_marginal_teeth /  absent present,
		182 pits_on_skull_roof /  absent present,
		183 ridges_on_cranial_roof_sculpturing /  'anastomosed (including ''honey-comb pattern'')' weak_or_absent 'radiating from ossification centres, not anastomosed',
		184 orbit_exposure_predominantly /  laterodorsal lateral dorsal,
		185 vomerine_dentition /  'shagreen-like/multiple tooth rows' concentrated_along_one_or_a_double_anteroposterior_ridge absent,
		186 palatine_dentition /  'shagreen-like' concentrated_along_one_diagonal_ridge absent,
		187 postfrontal_posterior_border /  does_not_reach_the_pineal_foramen contacts_or_falls_within_level_of_pineal_foramen surpasses_posterior_border_of_pineal_foramen,
		188 postfrontal_morphology_in_dorsal_V /  'pseudo-rectangular' trirradiate 'thin and elongated, with a main oblique axis' strongly_recurved,
		189 posterolateral_edge_of_skull_roof /  'protruding, spine-like' does_not_protrude,
		190 Occiput /  low high ; 
	MATRIX
	Seymouria                  0-0-000000100000-00001000000001000011000000---0000001000000000100000000000000001-0000--310000-0000-001000-00000000000-00000000000000000000000-00001000000000---???001100-0--011000010000000010
	Limnoscelis                0-0-0101010-0000-1001010000000100010-010000---00001000011-000000000020000000000010000-00001?0-0000-0??001010000000000-000011001001?0000000000-001000100000010??0??001100-0--011001201011000011
	Orobates                   0-0-010101??0?0??000101000000010001?-010000---011010110200001?00001000000000000??0000-0001110-0????0??00??00101001000-000011001000???000???00-00100011000000---010000000-0--01100020001112000?
	Edaphosaurus               0-100101110-1000-0000120101?00110011-00100111100111000011-000000(0 1)00000000000000001010-000100100100-000001100100000001100????101?0????00000000-10000?0000?0010?0000??11001211100310110011100211
	Ianthasaurus               ??1001?111????0???000???????001??0000?01001000???0?0000???????0??00010000?????????????????????????????00??0010?0???00-?0????10??000????0???1????0???00??????????????2??012111003???10011??021?
	Cotylorhynchus             10101201010-0000-0100000100?100000011011001000000?1010021-00??00?0001000?0??000000010-000100100000-00000????10??00000-000000102101000??010000-100002110010011100012110000000011000110110111111
	Eothyris                   10100000010-0000-00000101000000000011011001000001?10??021-????0??00010001????001-0????000100100?0??0??00????10??00000-0?????????????????????????????????????????????00?00000011?00(1 2)30??1??0100
	Oedaleops                  1010000001????00-0100010100000?0000?1?1100100000???011021-????????????????????????????????????????????0?????????????????????????????????????????????????????????????10?01010011?00(1 2)10010??010?
	Eocasea                    ??????001??????????0?000000???????????1100100000??10100?1-????????????????????????????0??????????????000????10?????00-?0????1011000?????????????????100???011?0??000???00?00???0?????11?????1?
	Archaeothyris              ?????1????????????00????????10?0?0011????01000??????110?1-????????????????????????????0??????????0-0000?????????????????0???10??0?01????????0-000?????0???1???0?????1??000101010???0011???01??
	Archaeovenator             0-11010?010-0000-0000010100000100011-?1?00100?1???1000021-????0??00010000010?001-0??0-00??????0??11???00??00001000000-?00000101001000??01000????????000000111001000011?0101010110?100011?1010?
	Mycterosaurus_             0-110101010-0010-1001??????01000000?10110010000???1000021-????0????????????????0010010?00???10???0-??00????000?????00-??????10????0????01000?????????????011100?????10?010101011?0?00011??00?1
	Captorhinus                0-1102000110000101001121-01?001000000101000---10101010011-0000100000000001--100001000-12000?110100-00000100000101--00-00100100100100001000001130000000000001100100002100-0--010000010100211110
	Rhiodenticulatus           0-1102000110000101001121-0100010000?0101000---10100010001-0000100010000001--?00001000-12000?110100-000001000????1--0??00????00??01000010000011300???00000001100?????2000-0--010000?30??1?1011?
	Paleothyris                0-10010011????0??01001201010001000010?01000---?010?010011-00?010001000???????????100111???????0100-00000????00101--00-?000?0111001000??000001100200000000011100100011100-0--000000?101112101?1
	Petrolacosaurus            0-110000010-000??100012010100010000111??01100111101010021-00?01??00000000011?00001001110000?110100-00000??0010101--00-101001001000000010000110002000000000111101010121001010101000?10?01111311
	Youngina                   0-110000010-0010-1000120101010101001110101100111101010011-00001000001?000011100001000-12000?110100-01000????101?00000-?0?00?10101?01001010011100201?000100111101010110001010101000000010110111
	Acerosodontosaurus         ??110????????????1100???????10101011-????11001?1?0?0100?1-????????????????????????????????????????????00??????1?00000-?0?0??101???0??0??????111021-00001001?????????2??01010?0?01???001????1??
	Protorothyris              0-110000110-0000-000012010100011000?1101000---00101010021-000010000010000010?00001000-1?????110100-00000??0010101--00-1000??111????000100000?????00?????????????????1100-0--101000?10011110111
	Araeoscelis                0-110?????????0??10001201010001100011?01010---1???10000?1-????????????????????????????????0???????????00????101?00000-?00?010010110000?????010002???0001001?????????11?0-0--10?0?0?00011????1?
	Mesosaurus                 0-110000110-0000-1101110101000100011-00100101110000000011-1000000000110001--000011000-00001?11?100-01000100100?000000-0011010010111001-0100010102011000010111001000012000000101010300010110210
	Milleretta                 0-1100000110001110100010100001100011-00100100010002010011-0000000000100000101001-10010000000111100-001000-01001000000-0010011011???00010100010100??001??001110010???00100000101000111010110111
	Australothyris             ?????001011?00?110?00010100?01000?11-?1000100110112010?000100000100010101010?001-0011000000?10?100-00000??0000?10000??0????????????00???????????????????????????????21001000?0???0?20012011?00
	Microleter                 101?00011110100??010101??00?11100011-?1100110120?02010?000??0?0??01???1??????00????????00?????????????00??0010?000000-??????????????????????????????????????????????2??0-0--101??0?2012???01?1
	Nyctiphruretus             111101011011101110111010100111101011-0100011112001211000000011011000101010101001-1010-110???11?100-0??01???1111001100-10????012111?11??100001000001?01000011110000?01100-0--101000230112000210
	Macroleter                 0-110201111110111100101010011100000?1001101011100?1111010010110100001000101?1100011-0-110101110000-101001111111100?0??1011010021???110111?001020001?01100011101110?011000000001010?11112001100
	Bradysaurus                0-0-02011010000??1001011-001111?0011-000100---00012011111-1111011010101010101101-1010-110101110100-1?010??11101101?11001?1000021121110111?10112010120110000110111?201100-0--001000420021110011
	Pareiasuchus               0-0-02011010000??10010100001110?0011-000100---00012011111-111101101010?010101101-1010-11010?11?100-1??201111101101?11001????002??2?1?1-11110??211012011001011011????0000-0--001000420021110011
	Scutosaurus                0-0-02011010000??1001010000111000011-000100---00012011111-1111011010101010101101-1010-110101110100-101201111101101?11001?10000?112?1?1-11110112010120110010110111?200000-0--001000420021110011
	Procolophon                1110021---11111111011011-00011110011-0101011112001210000000100011011-01110111001-0010-1101001111010011001111111101101010110?0121010111-11100110000100110?01110011?100010-0--101010210011111201
	Owenetta                   101002001011111??1111011-00011100011-0100011112000210002000000011011-01100111001-1010-11010?11?10100??001111101101101010??0?012100?1?0111?0010?1201?011??01??0?1????1100-0--101000430010112200
	Barasaurus                 1010020010??110??0111011-00011100011-0100011112000210002000000011011-0?100111001-1010-1101??11?10100??0????????????????0110?012100?1101111001001201001?0001???11??001100-0--101010430010221200
	Bashkyroleter_mesensis     0-100201?11110111000101010011111?11?-011000---10010110?101101101000010000010?101-11-0-??01??11????????00??11111100??????????????????????????????????????????????????1100-0--001?00?30112011100
	Bashkyroleter_bashkyricus  0-1102???111101110001010100?1??1?01?-0??000---00?10110?00110?101?0001?1?????110??11-0-??01????????????00??11111100??????????????????????????????????????????????????1100-0--0?1??0?30112001100
	Nycteroleter               0-1002000111101110001010100111100011-0?1?00---00011110010110??0?00001?1?????1101-11-0-???????????0-???00??1111??00????1?????????????????????????????????????????????1100-0--001??0?101121?1100
	Emeroleter                 0-1102001111101111001010100111000111-?10000---100111100101100?010000101110001101-11-0-2101????0?00-1??00??111111000110?0????002??????011??10??00201001???011101011001100-0--001??0?10112111100
	Rhipaeosaurus              ?????????????????????????????????????????????????????????????????0001?0?????1?01-1??0-??????????00-???10????11??000????0????0011?????1-1?10?1000000?0111001110101000????????????????0?????????
	Lanthanosuchus             0-1012010110001??100101010011?10001?-11110100110010011?11-0010011000201?10010111-1011121010?100010-1??0?????????????????????0??????11??0????????????????????????????22001010011?00200002001000
	Acleistorhinus             1110120101????1??010101010011100100?-11100101110012010?11-000001000010111011011001011021110?110010-00000????1??10000??1?????????????????????????????????????????????11100200101?00220111112111
	Feeserpeton                ??1110010110100110?11011-00?110?0000111000100110012011?11-0000011000111110100001-1011021110?11?110-00000??00111000000-1?????????????????????????????????????????????0?1010?0101????30?21010101
	Colobomycter_pholeter      111010001110101??0101011-0?1110010001?10001001101?2010?11-10000?100021111010????????10????????????????00??00?0??0100??1?????????????????????????????????????????????00101000101?012211110101?1
	Colobomycter_vaughni       ??101?????????1??0101??1-???11?010001?100010?1?????010????????????????????????????????????????????????00????10??????????????????????????????????????????????????????10?01000101?012?1111???1?1
	Carbonodraco_lundi         ????12??????????????????????11???0011???????????????10??????????????????????????????????????????????????????????????????????????????????????????????????????????????0000??????0?01??11??0?????
	Delorhynchus_cifellii      111010001110101110001010100111?01111-11100100010012011?11-1000010000211110000001-10110?1???????????000001100110101000-1?100101????110??0000010102???????????????????11101000101?1?211111110111
	Karutia_fortunata          11101?????10?011????????????11???011-???????????????11?????????????0(1 2)????0?00?????????????????????????0?????????????????????01??????????????????2???????0???????????10?0????1???10??111???????
	Abyssomedon                ??1?01??????10?11011???????11110??11-?????11????????100??????????????????01????1-10010????????????????01????10???????????????????????0?????????????????????1110??????1?0-0--?????0??001????1??
	Eudibamus                  0-110?????1110???0?01-2??1-111????11-1?0001011?00?0?0000?????????121-?1??01??00001??0-?????????11?????0?11?????11--?1100???0000?00?11??01?0010312???011011111001000100?00?00???0?????01?????1?
	Belebey                    0-1101001111100110001-2011-111000011-10000101110101100001-10000?1121-0100010000001000-??00????0????0??00110110111--0111?????00?????????0????10??????01????1?????????00010000101?00?10?11221311
	Erpetonyx                  ??110?0011??00?????????0100?1????01?-???0??????0?1??000?????0????001??????????????00??00???????????0??0????000??0???0?10?0??1021000??01???????20201?01000111100???000??0???????0?????01???????
	Bolosaurus_                0-11010011????0??1001?2011-111100011-?000010111010100000??10?????????0???????00??000??????????????????0???01??1?????1?0?????00?????????????????02???01????1?????????00010???????0021001122?311

;

END;
BEGIN MacClade;
	Version 4.0 75;
	LastModified -854829419;
	FileSettings editor '0' '0' '1' '1';
	Singles 000;
	Editor 000110011111111000100 '0' '24' Geneva '9' '100' '1' all;
	EditorPosition '92' '36' '595' '555';
	TreeWindowPosition '40' '2' '1160' '1594';
	ListWindow Characters closed Geneva '9' '50' '10' '265' '443' 00;
	ListWindow Taxa closed Geneva '9' '50' '10' '585' '302' 100;
	ListWindow Trees closed Geneva '9' '50' '10' '276' '490';
	ListWindow TypeSets closed Geneva '9' '50' '10' '276' '490';
	ListWindow WtSets closed Geneva '9' '50' '10' '276' '490';
	ListWindow ExSets closed Geneva '9' '50' '10' '276' '490';
	ListWindow CharSets closed Geneva '9' '50' '10' '276' '490';
	ListWindow TaxSets closed Geneva '9' '50' '10' '276' '490';
	ListWindow NexusBlocks closed Geneva '9' '50' '10' '276' '490';
	ChartWindowPosition '52' '30' '998' '1860';
	StateNamesSymbols closed Geneva '9' '10' '50' '30' '148' '220';
	WindowOrder Data;
	OtherSymbols & / 00 ? -;
	Correlation '0' '0' '1000' '0' '0' 10011010;
	Salmo 00000001;
	EditorFile '2';
	ExportHTML _ MOSS '100' 110000;
	PrettyPrint 10;
	EditorToolsPosition '909' '44' '115' '165';
	TreeWindowProgram 10;
	TreeWindow 0000;
	Continuous '0' '3' 1;
	Calculations 0000001;
	SummaryMode '0' '0' 0;
	Charts Geneva '9' ( normal ) 0010;
	NexusOptions '0' '0' '50' 001011011;
	TipLabel '1';
	TreeFont Geneva '9' ( normal );
	TreeShape 1.0 1.0 0100;
	TraceLabels 0101;
	ChartColors '0' '0' '-1' '9' 11;
	ChartBiggestSpot 1;
	ChartPercent 10;
	ChartBarWidth '10' 1;
	ChartVerticalAxis 10101;
	ChartMinMax '0';
	TraceAllChangesDisplay '1' 1;
	BarsOnBranchesDisplay '0' '0' '-5536' '10000' '10000' '10000' '10000' '-5536' '-536' '-536' '-536' '6' '1' 0000101;
	ContinuousBranchLabels 0;
	AllStatesBranchLabels 1;
	IndexNotation '2' 1;
	PrintTree 10.00 '2' '2' '2' '2' '2' '2' '2' '2' '2' '2' '2' Geneva '9' ( normal ) Geneva '10' ( normal ) Geneva '9' ( normal ) Geneva '9' ( normal ) Geneva '9' ( bold ) Geneva '9' ( normal ) Geneva '9' ( normal ) '0' '0' '0' '0' '0' '0' '0' '0' '0' '0' '0' '0' '0' '0' '0' '0' '0' '0' '0' '0' '0' '0' '0' '0' '0' '0' '0' '0' '0' '0' '1' '1' '1' '1' '2242' '-27056' '-39' '4' '-40' '0' '1' '2' '1' '8' '0' '0' '0' '2' 1000111000000000000100000111000;
	MatchChar 00 .;
	EntryInterpretation 01;
	ColorOptions 0;
	TreeTools '0' '5' '4' '0' '10' '4' '0' 00100111111101110;
	EditorTools '0' '0' '0' '1000' '0' '0' '6' '3' 000001011100001;
	PairAlign '2' '2' '3' '2' '1' '1' '2' '1' '3' 1010;
	BothTools '1';

END;
BEGIN ASSUMPTIONS;
	OPTIONS DEFTYPE = unord PolyTcount = MINSTEPS;
	TYPESET * UNTITLED   =  unord:  1 -  190;

	EXSET * UNTITLED  = ;

END;

BEGIN MESQUITECHARMODELS;
	ProbModelSet * UNTITLED   =  'Mk1 (est.)':  1 -  190;
END;

BEGIN NOTES;

	SUT   TAXON = 36 NAME = color INTEGER = 13;

	SU  T = 36 C = 1 N = color I = 13;

	SU  T = 36 C = 2 N = color I = 13;

	SU  T = 36 C = 3 N = color I = 13;

	SU  T = 36 C = 4 N = color I = 13;

	TEXT   TAXON = 30 CHARACTER = 5 TEXT = Modified_from_1_based_of_several_specimens.;
	SU  T = 36 C = 5 N = color I = 13;

	SU  T = 36 C = 6 N = color I = 13;

	SU  T = 36 C = 7 N = color I = 13;

	TEXT   TAXON = 36 CHARACTER = 8 TEXT = Recoded_from_?;
	SU  T = 36 C = 8 N = color I = 13;

	SU  T = 36 C = 9 N = color I = 13;

	SU  T = 36 C = 10 N = color I = 13;

	SU  T = 36 C = 11 N = color I = 13;

	SU  T = 36 C = 12 N = color I = 13;

	SU  T = 36 C = 13 N = color I = 13;

	SU  T = 36 C = 14 N = color I = 13;

	SU  T = 36 C = 15 N = color I = 13;

	SU  T = 36 C = 16 N = color I = 13;

	SU  T = 36 C = 17 N = color I = 13;

	TEXT   TAXON = 36 CHARACTER = 18 TEXT = Recoded_from_0;
	SU  T = 36 C = 18 N = color I = 13;

	TEXT   TAXON = 36 CHARACTER = 19 TEXT = Recoded_from_1;
	SU  T = 36 C = 19 N = color I = 13;

	SU  T = 36 C = 20 N = color I = 13;

	SU  T = 36 C = 21 N = color I = 13;

	SU  T = 36 C = 22 N = color I = 13;

	SU  T = 36 C = 23 N = color I = 13;

	SU  T = 36 C = 24 N = color I = 13;

	SU  T = 36 C = 25 N = color I = 13;

	SU  T = 36 C = 26 N = color I = 13;

	SU  T = 36 C = 27 N = color I = 13;

	TEXT   CHARACTER = 28 TEXT = 'comentar^n';
	SU  T = 36 C = 28 N = color I = 13;

	SU  T = 36 C = 29 N = color I = 13;

	SU  T = 36 C = 30 N = color I = 13;

	SU  T = 36 C = 31 N = color I = 13;

	SU  T = 36 C = 32 N = color I = 13;

	SU  T = 36 C = 33 N = color I = 13;

	SU  T = 36 C = 34 N = color I = 13;

	SU  T = 36 C = 35 N = color I = 13;

	TEXT   TAXON = 36 CHARACTER = 36 TEXT = Recoded_from_?;
	SU  T = 36 C = 36 N = color I = 13;

	SU  T = 36 C = 37 N = color I = 13;

	SU  T = 36 C = 38 N = color I = 13;

	SU  T = 36 C = 39 N = color I = 13;

	TEXT   TAXON = 36 CHARACTER = 40 TEXT = Recoded_from_1;
	SU  T = 36 C = 40 N = color I = 13;

	SU  T = 36 C = 41 N = color I = 13;

	SU  T = 36 C = 42 N = color I = 13;

	SU  T = 36 C = 43 N = color I = 13;

	SU  T = 36 C = 44 N = color I = 13;

	SU  T = 36 C = 45 N = color I = 13;

	SU  T = 36 C = 46 N = color I = 13;

	SU  T = 36 C = 47 N = color I = 13;

	SU  T = 36 C = 48 N = color I = 13;

	SU  T = 36 C = 49 N = color I = 13;

	SU  T = 36 C = 50 N = color I = 13;

	TEXT   CHARACTER = 51 TEXT = redefinir_caracter?;
	SU  T = 36 C = 51 N = color I = 13;

	SU  T = 36 C = 52 N = color I = 13;

	SU  T = 36 C = 53 N = color I = 13;

	SU  T = 36 C = 54 N = color I = 13;

	SU  T = 36 C = 55 N = color I = 13;

	SU  T = 36 C = 56 N = color I = 13;

	SU  T = 36 C = 57 N = color I = 13;

	SU  T = 36 C = 58 N = color I = 13;

	SU  T = 36 C = 59 N = color I = 13;

	SU  T = 36 C = 60 N = color I = 13;

	TEXT   TAXON = 36 CHARACTER = 61 TEXT = Recoded_from_?;
	SU  T = 36 C = 61 N = color I = 13;

	SU  T = 36 C = 62 N = color I = 13;

	SU  T = 36 C = 63 N = color I = 13;

	TEXT   TAXON = 36 CHARACTER = 64 TEXT = Recoded_from_?;
	SU  T = 36 C = 64 N = color I = 13;

	TEXT   TAXON = 36 CHARACTER = 65 TEXT = Recoded_from_?;
	SU  T = 36 C = 65 N = color I = 13;

	SU  T = 36 C = 66 N = color I = 13;

	SU  T = 36 C = 67 N = color I = 13;

	SU  T = 36 C = 68 N = color I = 13;

	SU  T = 36 C = 69 N = color I = 13;

	TEXT   TAXON = 36 CHARACTER = 70 TEXT = Recoded_from_?;
	SU  T = 36 C = 70 N = color I = 13;

	TEXT   TAXON = 36 CHARACTER = 71 TEXT = Recoded_from_0;
	SU  T = 36 C = 71 N = color I = 13;

	TEXT   TAXON = 36 CHARACTER = 72 TEXT = Recoded_from_?;
	SU  T = 36 C = 72 N = color I = 13;

	TEXT   TAXON = 36 CHARACTER = 73 TEXT = Recoded_from_?;
	SU  T = 36 C = 73 N = color I = 13;

	TEXT   TAXON = 36 CHARACTER = 74 TEXT = Recoded_from_?;
	SU  T = 36 C = 74 N = color I = 13;

	TEXT   TAXON = 36 CHARACTER = 75 TEXT = Recoded_from_?;
	SU  T = 36 C = 75 N = color I = 13;

	TEXT   TAXON = 36 CHARACTER = 76 TEXT = Recoded_from_?;
	SU  T = 36 C = 76 N = color I = 13;

	SU  T = 36 C = 77 N = color I = 13;

	SU  T = 36 C = 78 N = color I = 13;

	SU  T = 36 C = 79 N = color I = 13;

	SU  T = 36 C = 80 N = color I = 13;

	SU  T = 36 C = 81 N = color I = 13;
	TEXT   TAXON = 38 CHARACTER = 81 TEXT = Modified_rom_0_based_on_holotype;

	SU  T = 36 C = 82 N = color I = 13;

	SU  T = 36 C = 83 N = color I = 13;

	SU  T = 36 C = 84 N = color I = 13;

	SU  T = 36 C = 85 N = color I = 13;

	SU  T = 36 C = 86 N = color I = 13;

	TEXT   TAXON = 36 CHARACTER = 87 TEXT = Recoded_from_?;
	SU  T = 36 C = 87 N = color I = 13;

	TEXT   TAXON = 36 CHARACTER = 88 TEXT = Recoded_from_?;
	SU  T = 36 C = 88 N = color I = 13;

	TEXT   TAXON = 36 CHARACTER = 89 TEXT = Recoded_from_?;
	SU  T = 36 C = 89 N = color I = 13;

	TEXT   TAXON = 36 CHARACTER = 90 TEXT = Recoded_from_?;
	SU  T = 36 C = 90 N = color I = 13;

	SU  T = 36 C = 91 N = color I = 13;

	SU  T = 36 C = 92 N = color I = 13;

	SU  T = 36 C = 93 N = color I = 13;

	SU  T = 36 C = 94 N = color I = 13;

	TEXT   TAXON = 36 CHARACTER = 95 TEXT = Recoded_from_?;
	SU  T = 36 C = 95 N = color I = 13;

	SU  T = 36 C = 96 N = color I = 13;

	TEXT   TAXON = 36 CHARACTER = 97 TEXT = Recoded_from_?;
	SU  T = 36 C = 97 N = color I = 13;

	SU  T = 36 C = 98 N = color I = 13;

	SU  T = 36 C = 99 N = color I = 13;

	SU  T = 36 C = 100 N = color I = 13;

	SU  T = 36 C = 101 N = color I = 13;

	SU  T = 36 C = 102 N = color I = 13;

	SU  T = 36 C = 103 N = color I = 13;

	SU  T = 36 C = 104 N = color I = 13;

	SU  T = 36 C = 105 N = color I = 13;

	SU  T = 36 C = 106 N = color I = 13;

	TEXT   TAXON = 36 CHARACTER = 107 TEXT = Recoded_from_?;
	SU  T = 36 C = 107 N = color I = 13;

	TEXT   TAXON = 36 CHARACTER = 108 TEXT = Recoded_from_?;
	SU  T = 36 C = 108 N = color I = 13;

	SU  T = 36 C = 109 N = color I = 13;

	SU  T = 36 C = 110 N = color I = 13;

	TEXT   TAXON = 36 CHARACTER = 111 TEXT = Recoded_from_?;
	SU  T = 36 C = 111 N = color I = 13;

	TEXT   TAXON = 36 CHARACTER = 112 TEXT = Recoded_from_?;
	SU  T = 36 C = 112 N = color I = 13;

	SU  T = 36 C = 113 N = color I = 13;

	SU  T = 36 C = 114 N = color I = 13;

	TEXT   TAXON = 36 CHARACTER = 115 TEXT = Recoded_from_?;
	SU  T = 36 C = 115 N = color I = 13;

	TEXT   TAXON = 36 CHARACTER = 116 TEXT = Recoded_from_?;
	SU  T = 36 C = 116 N = color I = 13;

	TEXT   TAXON = 36 CHARACTER = 117 TEXT = Recoded_from_?;
	SU  T = 36 C = 117 N = color I = 13;

	TEXT   TAXON = 36 CHARACTER = 118 TEXT = Recoded_from_?;
	SU  T = 36 C = 118 N = color I = 13;

	SU  T = 36 C = 119 N = color I = 13;

	SU  T = 36 C = 120 N = color I = 13;

	SU  T = 36 C = 121 N = color I = 13;

	SU  T = 36 C = 122 N = color I = 13;

	SU  T = 36 C = 123 N = color I = 13;

	SU  T = 36 C = 124 N = color I = 13;

	SU  T = 36 C = 125 N = color I = 13;

	SU  T = 36 C = 126 N = color I = 13;

	SU  T = 36 C = 127 N = color I = 13;

	SU  T = 36 C = 128 N = color I = 13;

	SU  T = 36 C = 129 N = color I = 13;

	SU  T = 36 C = 130 N = color I = 13;

	SU  T = 36 C = 131 N = color I = 13;

	SU  T = 36 C = 132 N = color I = 13;

	SU  T = 36 C = 133 N = color I = 13;

	SU  T = 36 C = 134 N = color I = 13;

	SU  T = 36 C = 135 N = color I = 13;

	SU  T = 36 C = 136 N = color I = 13;

	SU  T = 36 C = 137 N = color I = 13;

	SU  T = 36 C = 138 N = color I = 13;

	SU  T = 36 C = 139 N = color I = 13;

	SU  T = 36 C = 140 N = color I = 13;

	SU  T = 36 C = 141 N = color I = 13;

	SU  T = 36 C = 142 N = color I = 13;

	SU  T = 36 C = 143 N = color I = 13;

	SU  T = 36 C = 144 N = color I = 13;

	SU  T = 36 C = 145 N = color I = 13;

	SU  T = 36 C = 146 N = color I = 13;

	SU  T = 36 C = 147 N = color I = 13;

	SU  T = 36 C = 148 N = color I = 13;

	SU  T = 36 C = 149 N = color I = 13;

	SU  T = 36 C = 150 N = color I = 13;

	SU  T = 36 C = 151 N = color I = 13;

	SU  T = 36 C = 152 N = color I = 13;

	SU  T = 36 C = 153 N = color I = 13;

	SU  T = 36 C = 154 N = color I = 13;

	SU  T = 36 C = 155 N = color I = 13;

	SU  T = 36 C = 156 N = color I = 13;

	SU  T = 36 C = 157 N = color I = 13;

	SU  T = 36 C = 158 N = color I = 13;

	SU  T = 36 C = 159 N = color I = 13;

	SU  T = 36 C = 160 N = color I = 13;

	SU  T = 36 C = 161 N = color I = 13;

	SU  T = 36 C = 162 N = color I = 13;

	SU  T = 36 C = 163 N = color I = 13;

	SU  T = 36 C = 164 N = color I = 13;

	SU  T = 36 C = 165 N = color I = 13;

	SU  T = 36 C = 166 N = color I = 13;

	SU  T = 36 C = 167 N = color I = 13;

	SU  T = 36 C = 168 N = color I = 13;

	SU  T = 36 C = 169 N = color I = 13;

	SU  T = 36 C = 170 N = color I = 13;

	SU  T = 36 C = 171 N = color I = 13;

	SU  T = 36 C = 172 N = color I = 13;

	TEXT   TAXON = 36 CHARACTER = 173 TEXT = Recoded_from_1;
	SU  T = 36 C = 173 N = color I = 13;

	TEXT   CHARACTER = 174 TEXT = definition_modified;
	SU  T = 36 C = 174 N = color I = 13;

	SU  T = 36 C = 175 N = color I = 13;

	TEXT   CHARACTER = 176 TEXT = redefinir;
	SU  T = 36 C = 176 N = color I = 13;

	SU  T = 36 C = 177 N = color I = 13;

	SU  T = 36 C = 178 N = color I = 13;

	SU  T = 36 C = 179 N = color I = 13;

	SU  T = 36 C = 180 N = color I = 13;

	SU  T = 36 C = 181 N = color I = 13;

	SU  T = 36 C = 182 N = color I = 13;

	SU  T = 36 C = 183 N = color I = 13;

	SU  T = 36 C = 184 N = color I = 13;

	SU  T = 36 C = 185 N = color I = 13;

	SU  T = 36 C = 186 N = color I = 13;

	SU  T = 36 C = 187 N = color I = 13;

	SU  T = 36 C = 188 N = color I = 13;

	SU  T = 36 C = 189 N = color I = 13;

	TEXT   TAXON = 24 CHARACTER = 190 TEXT = 'incomplete skull, exact measurements could not be taken, ratio based on conservative estimate';
	SU  T = 36 C = 190 N = color I = 13;

END;
